# Supplementary material for: Intraspecific Variation within the Utricularia amethystina Species Morphotypes Based on Chloroplast Genomes
Source: Int J Mol Sci. 2019 Dec 5;20(24):6130. doi: 10.3390/ijms20246130 (PMC6940893; doi:10.3390/ijms20246130)
Supplement: Supplementary file 1 [file ijms-20-06130-s001.zip]

Archive with 6 entries (6 files):
- Supplementary_Table_S1.docx
- Supplementary_Table_S2-S4.docx
- Supplementary_Table_S5.docx
- Supplementary_Table_S6.docx
- Supplementary_Table_S7.docx
- Supplementary_Table_S8-S10.docx
